# Supplementary material for: Selective Inhibition of PDE4B Reduces Binge Drinking in Two C57BL/6 Substrains
Source: Int J Mol Sci. 2021 May 21;22(11):5443. doi: 10.3390/ijms22115443 (PMC8196757; doi:10.3390/ijms22115443)
Supplement: Supplementary file 1 [file ijms-22-05443-s001.zip]

Archive with 1 entries (1 files):
- ijms-1212378-supplementary.pdf
